# Supplementary material for: Characterization of Growth-Promoting Activities of Consortia of Chlorpyrifos Mineralizing Endophytic Bacteria Naturally Harboring in Rice Plants—A Potential Bio-Stimulant to Develop a Safe and Sustainable Agriculture
Source: Microorganisms. 2023 Jul 16;11(7):1821. doi: 10.3390/microorganisms11071821 (PMC10385066; doi:10.3390/microorganisms11071821)
Supplement: Supplementary file 1 [file microorganisms-11-01821-s001.zip]

Archive with 1 entries (1 files):
- microorganisms-2475009-supplementary.pdf
